# Supplementary material for: lillies: An R package for the estimation of excess Life Years Lost among patients with a given disease or condition
Source: PLoS One. 2020 Mar 6;15(3):e0228073. doi: 10.1371/journal.pone.0228073 (PMC7059906; doi:10.1371/journal.pone.0228073)
Supplement: S3 Appendix — (R) [file pone.0228073.s003.R]

# lillies: an R package for the estimation of excess Life Years Lost among patients 
# with a given disease or condition

# Authors: O Plana-Ripoll, V Canudas-Romo, N Weye, TM Laursen, JJ McGrath, PK Andersen


# S3 Appendix: R code to replicate the examples

install.packages("lillies")
library(lillies)

# Data 'simu_data' is loaded to use as example
data(simu_data)

# The first and last 5 rows are printed as example
simu_data[c(1:5, (nrow(simu_data)-4):nrow(simu_data)), ]

# The main variables are summarised
summary(simu_data[, c("age_death", "death", "cause_death", "age_disease")])


##############################################################################
# Step 1: Identification of study population

# The general population is in 'simu_data', but we need to identify those with a disease
diseased <- simu_data[!is.na(simu_data$age_disease), ]
diseased[c(1:5, (nrow(diseased)-4):nrow(diseased)), ]
nrow(diseased)


##############################################################################
# Step 2: LYL at one specific age (e.g. 45 years)

# Estimation of overall LYL (all-cause mortality)
LYL45 <- lyl(data = diseased, t0 = age_disease, t = age_death, status = death, age_specific = 45, tau = 95)
summary(LYL45)
#install.packages("ggplot2")
plot(LYL45)
ggplot2::ggsave("LYL45_onecause.png", width = 20, height = 18, units = "cm", dpi = 300)

# Estimation of cause-specific LYL
LYL45 <- lyl(data = diseased, t0 = age_disease, t = age_death, status = cause_death, age_specific = 45, tau = 95)
summary(LYL45)
plot(LYL45)

# Plots are performed with 'ggplot2' package, and attributes can be changed
plot(LYL45, colors = c("blue", "red")) + 
  ggplot2::xlim(c(45, 80)) +
  ggplot2::xlab("Age (y)") +
  ggplot2::ggtitle("Life Years Lost at age 45 years")

# Confidence intervals based on 1,000 bootstrap iterations
set.seed(11091714)
LYL45_ci <- lyl_ci(LYL45, niter = 1000)
summary(LYL45_ci)

# By default, 95% confidence intervals, but it can be changed
summary(LYL45_ci, level = 0.90)
summary(LYL45_ci, level = 0.99)


##############################################################################
# Step 3: Comparison to the general population

# Estimation of cause-specific LYL for the general population
LYL45_ref <- lyl(data = simu_data, t = age_death, status = cause_death, age_specific = 45, tau = 95)
summary(LYL45_ref)
plot(LYL45_ref)

# Compare the two populations
lyl_diff(LYL45, LYL45_ref)
lyl_2plot(LYL45, LYL45_ref)

# Note that 'lyl_diff' can also compared estimates with confidence intervals
# If one of the estimates do not contain confidence intervals, it is assumed to
# be estimated without uncertainty
lyl_diff(LYL45_ci, LYL45_ref)


##############################################################################
# Step 4: LYL over a range of different ages

# Estimation of cause-specific LYL for those with a disease
LYL <- lyl_range(data = diseased, t0 = age_disease, t = age_death, status = cause_death, age_begin = 0, age_end = 94, tau = 95)
summary(LYL, weights = diseased$age_disease)
plot(LYL)

# With function 'lyl_checkplot' we can assess whether a small number of persons at risk
# can impact largely the results (Appendix S3)
lyl_checkplot(LYL)

# It is possible to estimate also confidence intervals
# Uncomment the next line - note this can take a long time to run
#LYL_ci <- lyl_ci(LYL, niter = 1000)
summary(LYL_ci, weights = diseased$age_disease)

# We can also check if 1,000 iterations are enough to obtain stable estimates (Appendix S3)
plot(LYL_ci, weights = diseased$age_disease)

# Estimation of cause-specific LYL for the general population
LYL_ref <- lyl_range(data = simu_data, t = age_death, status = cause_death, age_begin = 0, age_end = 94, tau = 95)
summary(LYL_ref, weights = diseased$age_disease)

# And we can compare the two populations
lyl_diff(LYL_ci, LYL_ref, weights = diseased$age_disease)

# We can summarise all estimates for all ages (Table 1)
estimates1 <- LYL$LYL
estimates1$LYL <- 95 - estimates1$age - estimates1$life_exp 
estimates1 <- estimates1[, c("age", "life_exp", "LYL", "Natural", "Unnatural")]

estimates0 <- LYL_ref$LYL
estimates0$LYL <- 95 - estimates0$age - estimates0$life_exp 
estimates0 <- estimates0[, c("age", "life_exp", "LYL", "Natural", "Unnatural")]
colnames(estimates0) <- c("age", "life_exp0", "LYL0", "Natural0", "Unnatural0")

ages_onset <- dplyr::mutate(data.frame(t0=diseased$age_disease), age = floor(.data$t0))
ages_onset <- dplyr::ungroup(dplyr::summarise(dplyr::group_by(ages_onset, .data$age), n = dplyr::n()))

table1 <- dplyr::arrange(dplyr::full_join(dplyr::full_join(ages_onset, estimates1, by = "age"), estimates0, by = "age"), age)
table1$n[is.na(table1$n)] <- 0

knitr::kable(table1[table1$age %in% c(0, 1, 2, 44, 45, 46, 93, 94), ], digits = 3)

##############################################################################
# Step 5: Comapre to the general population using life tables

# Life tables for Danish women in 2017-2018 are available as example
data(pop_ref)
head(pop_ref); tail(pop_ref)

# Differences at age 45 years
lyl_diff_ref(LYL45, data_ref = pop_ref, age = age, surv = survival)

# Providing rates instead of survival leads to same results
lyl_diff_ref(LYL45, data_ref = pop_ref, age = age, rates = mortality_rates)

# Differences over a range of ages
lyl_diff_ref(LYL, data_ref = pop_ref, age = age, rates = mortality_rates, weights = diseased$age_disease)

# The lyl_diff_ref function automatically detects if it is one age or a range, or also if the
# estimates include confidence intervals
lyl_diff_ref(LYL_ci, data_ref = pop_ref, age = age, rates = mortality_rates, weights = diseased$age_disease)


##############################################################################
##############################################################################
##############################################################################
# Life Years Lost using aggregated-level data

# Life tables for a simulated population ages 40-90 are available as example
data(aggreg_data)
head(aggreg_data); tail(aggreg_data)

# Compare life tables from 'aggreg_data' with 'pop_ref' at age 70 and over a range of ages
lyl_summary_data70 <- lyl_aggregated(data = aggreg_data, age = age, rates = rate,
                                     data0 = pop_ref, age0 = age, surv0 = survival,
                                     age_specific = 70, tau = 90)
summary(lyl_summary_data70)
plot(lyl_summary_data70)

lyl_summary_data <- lyl_aggregated_range(data = aggreg_data, age = age,
                                         rates = rate, weights = new_cases,
                                         data0 = pop_ref, age0 = age, surv0 = survival,
                                         age_begin = 40, age_end = 89, tau = 90)
summary(lyl_summary_data)
